# Supplementary material for: Identification of host genomic biomarkers from multiple transcriptomics datasets for diagnosis and therapies of SARS-CoV-2 infections
Source: PLoS One. 2023 Mar 13;18(3):e0281981. doi: 10.1371/journal.pone.0281981 (PMC10010564; doi:10.1371/journal.pone.0281981)
Supplement: S1 File — (I) Binding score of the interaction of targeted proteins with targeted drugs. (II) Binding score of the interaction of published proteins with proposed drugs and published drugs. (XLSX) [file pone.0281981.s003.xlsx]

## Sheet: Sheet1
I. Binding Affinities with the Top-Ranked Target Proteins (Proposed)
	Nilotinib	Tegobuvir	Digoxin	Proscillaridin	Olysio	Simeprevir	Hesperidin	Oleanolic_Acid	Naltrindole	Danoprevir	Dabrafenib	Apixaban	Filibuvir	Dacinostat	Cabozantinib	Saquinavir	Linifanib	Sirolimus	CHEMBL462712	Thiostrepton	Cytochalasin	Vancomycin	Astragaloside_IV	Withaferin	CHEMBL503090	BMS_2	Oligomycin_A	SGX523	Rifabutin	AntibioticK_252A	Tipranavir	Amuvatinib	Sorafenib	Indinavir	Everolimus	Torin_2	Raltegravir	Staurosporine	Beta_sitosterol	Nelfinavir.1	Stigmasterol	FEXOFENADINE	Atazanavir	Ritonavir	CHEMBL527066	Chenodeoxycholic	Saracatinib	Isoflupredone	Nelfinavir
MMP2	-11.4	-10.9	-9.8	-9	-9.3	-9.3	-8.4	-8.2	-7.7	-7.8	-8.8	-9.2	-9.8	-8.9	-9.9	-9.4	-9.1	-7.6	-9.1	-7.7	-7.7	-7.8	-7.5	-7.7	-8.4	-9	-7.3	-9.4	-7.5	-6.5	-8.4	-10.4	-9.3	-8.7	-7.3	-8.4	-7.9	-7.6	-7.8	-8.5	-7.9	-8.6	-8.1	-8.3	-9	-7.2	-7.3	-7.2	-8.1
AURKB	-10.6	-11	-9.2	-8.9	-8.1	-8.4	-9	-9.1	-8.4	-8.5	-7.5	-7.6	-7.2	-8.9	-10.3	-10	-10.2	-8.4	-7.5	-7.6	-8.5	-7.2	-7.3	-7.9	-7.6	-8.9	-7.8	-7.8	-8	-8.4	-7.6	-9	-7.7	-9.5	-8.7	-8.3	-8.4	-7.2	-10.3	-7.6	-8.4	-7.1	-6.8	-8.2	-7.4	-7.6	-7.4	-7.2	-7.6
AURKA	-12	-10.6	-9.3	-8.5	-9.6	-8.7	-8.2	-7.7	-8.5	-7.2	-8.8	-10	-9.7	-8.8	-9.1	-7.8	-9.8	-7.6	-10.2	-7.7	-6.9	-8.1	-8.2	-7.1	-8.2	-9.1	-7.5	-8.9	-7.4	-8.6	-9.6	-11.1	-9.2	-9.2	-7.8	-6.9	-7.3	-7.3	-8.6	-9.9	-8.7	-7.7	-8.7	-8.5	-8	-8.1	-7.4	-6.7	-9.1
OAS1	-9.6	-8.6	-9.9	-9.8	-8.2	-8.2	-9.5	-9.1	-8.8	-9.4	-8.6	-8	-8.3	-9.1	-8.5	-8.8	-8.4	-9.5	-8.3	-9.5	-7.6	-9.7	-9.7	-9.1	-8	-7.7	-10.5	-8.6	-9.6	-7.4	-7.7	-8.4	-8.3	-7.1	-9.1	-7.6	-7.3	-8.2	-8.4	-7.3	-6.7	-7.8	-8.1	-7.3	-7.2	-8.1	-7.9	-7.9	-7.4
STAT4	-10.2	-10.5	-9.7	-8.9	-8.6	-8.8	-9.7	-8.1	-7.8	-8.2	-8	-7	-7.8	-8.4	-8.5	-9.5	-7.3	-8.2	-8.3	-7.8	-7.5	-8	-7.2	-7.8	-7.8	-8.1	-7.6	-8.7	-8.3	-8.2	-7.8	-8	-8.4	-7.7	-7.3	-8.4	-7.2	-6.8	-9.2	-7.2	-7.5	-9	-7.7	-7.7	-6.9	-7.5	-7.3	-7.3	-8.7
PBX1	-9.8	-9.1	-8.4	-8.7	-9.3	-9.4	-8.2	-8.6	-8.2	-8.2	-8.1	-8.7	-7.8	-8.8	-8.3	-7.6	-8.4	-7.8	-8	-8.2	-9.4	-7.5	-8.3	-8	-6.7	-8.8	-6.6	-7.7	-7.4	-7.7	-7.4	-7.2	-6.8	-7.9	-7.3	-6.6	-7.9	-6.6	-8	-7.9	-8	-6.9	-7.4	-6.8	-7.6	-8	-7.5	-7.6	-7.8
SRF	-8.3	-8.5	-8.9	-8.3	-8.1	-7.6	-7.1	-7.7	-8.7	-8.4	-8	-7.6	-7	-8	-7.4	-7.5	-7.4	-8.1	-7.4	-8	-8.7	-7.5	-7	-7.3	-8.5	-7.9	-8.1	-7	-7.9	-8.3	-8	-6.7	-7.6	-7.6	-7.8	-8	-7.7	-8.1	-7.1	-7.6	-8	-7.3	-6.4	-7	-7.1	-7.3	-7.1	-7.2	-8.3
REL	-8.6	-8	-8.5	-8.9	-8	-8.8	-7.8	-7.6	-7.8	-7.7	-8.6	-7.6	-7.9	-8.8	-7.2	-7.9	-7.2	-7.5	-7.7	-8	-7	-7.4	-7.8	-7.4	-7.1	-7.4	-7.4	-7.4	-7.6	-8.5	-6.7	-7.1	-7.7	-7.5	-8.2	-7.2	-7.1	-7.1	-6.7	-8.5	-7.2	-6.6	-6.8	-7.4	-7	-7.1	-7.6	-7.2	-7.8
FBXL3	-9.8	-8.4	-8.8	-7.8	-8.8	-8.8	-8.6	-8.2	-8.1	-7.8	-7.6	-7.6	-7.4	-7.8	-8	-7.7	-8.3	-8.4	-7.8	-8.8	-8	-7.9	-7.5	-7.8	-7	-8	-8.9	-6.8	-7.3	-7.3	-7.7	-7.7	-7.4	-7.6	-7.8	-8.1	-7.1	-7.3	-7.1	-7.7	-8	-7.8	-7	-7.3	-7.6	-7.2	-7.2	-7.3	-6.7
MYC	-7.7	-9	-8.7	-8.1	-7.9	-7.9	-7.6	-7.6	-8.2	-7.1	-7.2	-7.5	-7.4	-7.3	-7.2	-6.9	-7.6	-7.2	-7.6	-7.6	-7.4	-7.9	-7.7	-7	-7.3	-6.9	-8	-7.6	-8	-7.3	-7.1	-7.3	-7.2	-7.3	-6.9	-7.6	-7.9	-7.3	-6.5	-6.6	-6.9	-7.1	-7.1	-6.9	-7.4	-6.6	-6.6	-6.8	-6.8
ESR1	-8.3	-8.1	-9	-7.8	-7.6	-8.3	-7.8	-7.9	-7.4	-8.4	-7.6	-7.2	-7.4	-7.5	-7.2	-7.7	-7.2	-8.1	-6.7	-7.8	-7.8	-7.5	-7.2	-7.6	-7.2	-7.9	-7.8	-7	-7.5	-7.4	-6.9	-7	-6.6	-6.2	-8.1	-7.6	-6.7	-7.4	-6.4	-6.2	-6.8	-6	-8.1	-6.9	-6.8	-6.5	-6.3	-7.1	-6.7
IL6	-8.5	-8.6	-8.5	-7.4	-7.8	-7.1	-7.9	-7.4	-7.4	-7	-7.2	-7	-7.1	-7.1	-7.2	-7.4	-6.6	-8.1	-7.2	-7.1	-7.3	-7.5	-7.2	-6.9	-7.5	-7.2	-6.7	-7.1	-6.3	-6.7	-7	-6.9	-7.3	-6.3	-6.9	-7.5	-6.4	-6.8	-6.6	-5.9	-6.7	-7	-6.7	-7.1	-6.6	-6.2	-6.7	-6.4	-6.9
MEIS1	-7.6	-7.8	-7.8	-7.5	-7.8	-7.1	-7.1	-7.2	-7.1	-7.5	-7.2	-7.4	-7	-6.5	-6.5	-7.1	-7.5	-6.4	-7.3	-6.3	-8.5	-6.6	-6.3	-7.8	-7	-6.7	-7.5	-6.5	-6.3	-7.3	-7	-6.9	-6.6	-6.2	-6.5	-6.1	-6.2	-7.4	-7.4	-6.3	-7.5	-6.1	-7.1	-5.7	-6.2	-6.3	-6.3	-6.8	-6.3
II. Binding Affinities with the Top-Ranked Target Proteins (Published)
	Tegobuvir	Nilotinib	Olysio	Proscillaridin	Simeprevir	Digoxin	Hesperidin	Sorafenib	Oleanolic_Acid	Naltrindole	Danoprevir	Lopinavir	Quercetin	Atorvastatin	Ivermectin	Baicalein	Ritonavir	methylprednisolone	azithromycin	Rapamycin	sofosbuvir	Darunavir	Remdesivir	galidesivir	Baricitinib	Tenofovir	Ribavirin	hydroxychloroquine	Chloroquine	S1	s2	S3	S4	S5	S6	S7	S8	S9	S10	S11	S12	S13	S14	S15	S16	S17	S18
STAT1	-9	-9.3	-8.7	-9.3	-9.1	-9.2	-8.9	-8.4	-7.8	-7.7	-8.6	-7.1	-7.4	-7	-8.7	-7.1	-7.3	-6.7	-7.2	-8.2	-7.4	-6.8	-7	-6.8	-6.4	-6.3	-6	-5.7	-5.1	-1	-1	-1	-1	-1	-1	-1	-1	-1	-1	-1	-1	-1	-1	-1	-1	-1	-1
CASP3	-8.7	-8.9	-9.3	-8.4	-8.9	-9	-8.3	-9	-8.8	-7.7	-8.3	-8	-7.7	-7.4	-7.8	-7.8	-7.6	-7.2	-7	-6.3	-6.7	-7.1	-6.9	-5.3	-5.6	-6.2	-5.4	-5.5	-5.1	-1	-1	-1	-1	-1	-1	-1	-1	-1	-1	-1	-1	-1	-1	-1	-1	-1	-1
IRF7	-8.3	-8.2	-7.5	-7.9	-8.7	-8.1	-7.4	-6.8	-8	-7.4	-7.2	-7	-7	-7	-6.7	-6.7	-6.3	-5.8	-6.5	-6.5	-6.3	-6.5	-6.2	-6.5	-6	-5.1	-5.8	-5	-4.6	-1	-1	-1	-1	-1	-1	-1	-1	-1	-1	-1	-1	-1	-1	-1	-1	-1	-1
TNF	-8.2	-8.1	-8	-7.5	-8.2	-8.2	-7.3	-7.4	-7	-7.6	-7.3	-7	-6	-5.8	-6.7	-6.5	-5.9	-7.1	-5.9	-6.8	-5.5	-6.2	-6.3	-5.4	-5	-5.3	-5.1	-5	-5.1	-1	-1	-1	-1	-1	-1	-1	-1	-1	-1	-1	-1	-1	-1	-1	-1	-1	-1
IL6	-8.8	-7.4	-7.8	-7.3	-7.8	-7.5	-7.9	-7.4	-7.4	-6.7	-6.9	-6.6	-6.1	-6.4	-6.1	-6.8	-6.3	-5.8	-5.8	-6.1	-6.3	-6.9	-6	-5.4	-5	-4.8	-5	-5	-5.2	-1	-1	-1	-1	-1	-1	-1	-1	-1	-1	-1	-1	-1	-1	-1	-1	-1	-1
NFKB1A	-7.8	-7.7	-8.5	-7.3	-8.3	-8.2	-6.5	-7	-6.9	-6.7	-6.8	-5.9	-6.7	-6.5	-5.9	-6.1	-6.6	-6.3	-5.6	-6.6	-6.6	-6.4	-6.3	-5.2	-4.8	-4.8	-5	-4.5	-4.9	-1	-1	-1	-1	-1	-1	-1	-1	-1	-1	-1	-1	-1	-1	-1	-1	-1	-1
ICAM1	-7.9	-7.1	-7.3	-7.3	-7.1	-7.5	-7.5	-6.7	-6.7	-6.7	-6.8	-5.7	-6.4	-6.2	-6.8	-5.9	-6.5	-5.9	-5.8	-6	-6	-6.7	-5.9	-5	-4.9	-5.3	-4.7	-4.5	-4.4	-1	-1	-1	-1	-1	-1	-1	-1	-1	-1	-1	-1	-1	-1	-1	-1	-1	-1
CXCL8	-8	-8.6	-7.2	-7	-6.6	-6.8	-6.9	-6.5	-6.3	-7.3	-6.6	-6.6	-6	-5.9	-6.1	-6.7	-5.7	-5.7	-5.2	-5.8	-5.8	-6.2	-6.6	-5.5	-4.9	-4.8	-4.6	-5	-4.8	-1	-1	-1	-1	-1	-1	-1	-1	-1	-1	-1	-1	-1	-1	-1	-1	-1	-1
[truncated: 88 more columns]
