# Supplementary material for: Identification of host genomic biomarkers from multiple transcriptomics datasets for diagnosis and therapies of SARS-CoV-2 infections
Source: PLoS One. 2023 Mar 13;18(3):e0281981. doi: 10.1371/journal.pone.0281981 (PMC10010564; doi:10.1371/journal.pone.0281981)
Supplement: S2 File — (I) Multiple Sequence Alignment (MSA) Results for HubGs. (II) Identity, Similarity, Gap and Score matrices based on the alignment results of HubGs. (III) Phylogenetic tree of HubGs. (XLSX) [file pone.0281981.s004.xlsx]

## Sheet: Sheet1
					I. Multiple Sequence Alignment (MSA) Results for HubGs
Domain: Data
REL	-1	0	0	0	-	-	-	-	-	M	A	S	G	A	Y	N	P	Y	I	E	I	I	E	Q	P	R	Q	R	G	M	R	F	R	Y	K	C	E	G	R	S	A	G	S	I	P	G	E	H	S
AURKA	-1	0	0	0	-	-	-	-	-	-	-	-	-	-	-	-	-	-	-	-	-	M	D	R	S	K	E	N	C	I	S	G	P	V	-	K	A	T	A	P	V	.	G	P	K	R	V	L	V
AURKB	-1	0	0	0	-	-	-	-	-	-	-	-	-	-	-	-	-	-	-	-	-	M	A	.	-	K	E	N	S	Y	P	W	P	.	G	R	Q	T	A	P	S	.	-	-	-	-	-	-	-
FBXL3	-1	0	0	0	-	-	-	-	-	-	-	-	-	-	-	-	-	-	-	-	-	-	-	-	-	-	-	-	-	-	-	-	-	-	-	-	-	-	-	-	-	-	-	-	-	-	-	-	-
OAS1	-1	0	0	0	-	-	-	-	-	-	M	M	D	L	R	.	T	P	A	K	S	L	D	K	F	I	E	D	-	Y	L	L	P	D	T	.	F	R	M	Q	I	N	H	A	I	D	I	I	C
STAT4	-1	0	0	0	M	S	Q	W	N	Q	V	Q	Q	L	E	I	K	F	L	.	Q	V	D	.	F	Y	D	D	N	F	P	M	E	I	R	H	L	L	A	Q	W	I	E	N	Q	D	W	E	A
MMP2	-1	0	0	0	-	-	-	M	E	A	L	M	A	R	G	A	L	T	G	P	L	R	A	L	C	L	L	G	C	L	L	S	H	A	A	A	A	P	S	P	I	I	K	F	.	.	D	V	A
IL6	-1	0	0	0	-	-	-	-	-	-	-	-	-	-	-	-	-	-	-	-	-	-	-	-	-	-	-	-	-	-	-	-	-	-	-	-	-	-	-	-	-	-	-	-	-	-	-	-	-
							II. Identity, Similarity, Gap and Score matrices based on the alignment results of HubGs
Identity	REL	AURKA	AURKB	FBXL3	OAS1	STAT4	MMP2	IL6		Similarity	REL	AURKA	AURKB	FBXL3	OAS1	STAT4	MMP2	IL6		Gaps	REL	AURKA	AURKB	FBXL3	OAS1	STAT4	MMP2	IL6
REL		166/706 (23.5%)	142/684 (20.8%)	166/715 (23.2%)	161/726 (22.2%)	213/912 (23.4%)	204/863 (23.6%)	133/635 (21.8%)		REL		243/706 (34.4%)	220/684 (32.2%)	244/715 (34.1%)	231/726 (31.8%)	338/912 (37.1%)	293/863 (34.0%)	165/635 (33.0%)		REL		392/707 (55.4%)	405/684 (59.2%)	383/715 (53.6%)	433/726 (59.6%)	457/912 (50.1%)	447/863 (51.8%)	439/635 (59.1%)
AURKA			236/435 (54.3%)	135/563 (24.0%)	138/547 (25.2%)	180/815 (22.1%)	157/753 (20.8%)	98/431 (22.7%)		AURKA			276/435 (63.4%)	205/563 (36.4%)	193/547 (35.3%)	269/815 (33.0%)	246/753 (31.7%)	142/431 (32.9%)		AURKA			123/435 (28.3%)	295/563 (52.4%)	291/547 (53.2%)	479/815 (58.8%)	473/753 (64.8%)	247/431 (57.3%)
AURKB				127/529 (24.0%)	121/512 (23.6%)	160/788 (20.3%)	148/717 (20.6%)	88/384 (22.9%)		AURKB				185/529 (35.0%)	181/512 (35.4%)	244/788 (31.0%)	220/717 (30.7%)	128/384 (33.3%)		AURKB				236/529 (50.1%)	280/512 (54.7%)	484/788 (61.4%)	480/717 (65.0%)	212/384 (55.2%)
FBXL3					156/574 (28.7%)	183/834 (21.9%)	170/751 (22.6%)	102/470 (21.7%)		FBXL3					231/574 (37.0%)	280/834 (33.6%)	251/751 (33.4%)	143/470 (30.4%)		FBXL3					240/574 (52.7%)	492/834 (59.0%)	414/751 (55.1%)	300/470 (63.8%)
OAS1						181/828 (21.9%)	163/755 (21.6%)	97/447 (21.7%)		OAS1						255/828 (30.8%)	242/755 (32.1%)	137/447 (30.6%)		OAS1						508/828 (61.4%)	450/755 (59.6%)	282/447 (63.1%)
STAT4							227/954 (23.8%)	124/761 (16.3%)		STAT4							338/954 (35.4%)	172/761 (22.6%)		STAT4							500/954 (52.4%)	562/761 (73.9%)
MMP2								119/668 (17.8%)		MMP2								164/668 (24.6%)		MMP2								464/668 (69.5%)
IL6										IL6										IL6
			III. Phylogenetic tree of HubGs
[truncated: 715 more columns]
